# Supplementary material for: Optimization and validation of a consolidated Set of TaqMan qPCR assays for the surveillance of clinically relevant antibiotic resistance genes in environmental matrices
Source: MethodsX. 2025 Sep 3;15:103600. doi: 10.1016/j.mex.2025.103600 (PMC12455071; doi:10.1016/j.mex.2025.103600)
Supplement: Supplementary file 1 — Supplementary material and/or additional information [OPTIONAL] [file mmc1.xlsx]

## Sheet: Metadata
File:	Supplementary_Tables_Rathinavelu_et.al._2025
Related manuscript:	Optimization and Validation of a Consolidated Set of TaqMan qPCR assays for the Surveillance of Clinically Relevant Antibiotic Resistance Genes in Environmental Matrices
Authors:	Sasikaladevi Rathinavelu, Karin Beck, Denise Lea Wälchli, and Helmut Bürgmann
Author (of this dataset):	Sasikaladevi Rathinavelu
Owner (of this dataset):	Sasikaladevi Rathinavelu, Helmut Bürgmann (Eawag; all datasets)
Worksheets:
1.Consensus alignments:	Supplementary Table 1: Consensus alignments used in primer/probe design
2.Primers, probes & gBlocks:	Supplementary Table 2: Newly developed or confirmed primer/probe sets and compatible previously developed primer/probe sets
3.Positive & no target controls:	Supplementary Table 3: Information on strains and genomic DNA used as positive and negative control materials
4.Environmental test samples:	Supplementary Table 4: Information on environmental DNA test samples and assay results

## Sheet: Supplementary table 1
Supplementary Table 1: Consensus alignments used in primer/probe design
ARG	ARG variants	Accession no. (CARD, https://card.mcmaster.ca/)	Consensus (5' - 3')
aadA	aadA1	ARO:3002601	ATGAGGGAAGCGGTGAYCRYCGAARTWTCGAMYCAACTATCAGAGGTRSTWRGCGTCATYGAGCGCCATCTSGAAYCRACGTTGCTGGCCGTRCATTTGTACGGCTCCGCAGTGGATGGCGGCCTGAAGCCAYACAGYGATATTGATTTGYTGGTTACKGTGRCCGTAARGCTTGATGAAACRACGCGGCGAGCWTTGMTCAAYGACCTTWTGGARRCTTCGGCTTYCCCTGGMGAGAGCGAGAYKCTCCGCGCTRTAGAAGTCACCMTTGTYGTGCAYGACGACATCATYCCGTGGCGTTATCCRGCTAAGCGCGARCTGCAATTTGGAGAATGGCAGCGCAATGACATTCTTGCRGGTATCTTCGAGCCAGCCAYGATCGACATTGATCTRGCTATC…
	aadA2	ARO:3002602
blaTEM	blaTEM-1	ARO:3000873	ATGAGTATTCAACATTTCCGTGTCGCCCTTATTCCCTTTTTTGCGGCATTTTGCCTTCCTGTTTTTGCTCACCCAGAAACGCTGGTGAAAGTAAAAGATGCTGAAGATCAGTTGGGTGCACGAGTGGGTTACATCGAACTGGATCTCAACAGCGGTAAGATCCTTGAGAGTTTTCGCCCCGAAGAACGTTTTCCAATGATGAGCACTTTTAAAGTTCTGCTATGTGGTGCGGTATTATCCCGTGTTGACGCCGGGCAAGAGCAACTCGGTCGCCGCATACACTATTCTCAGAATGACTTGGTTGAGTACTCACCAGTCACAGAAAAGCATCTTACGGATGGCATGACAGTAAGAGAATTATGCAGTGCTGCCATAACCATGAGTGATAACACTGCGGCC…
	blaTEM-2	ARO:3000874
	blaTEM-3	ARO:3000875
	blaTEM-5	ARO:3000877
	blaTEM-6	ARO:3000878
	blaTEM-7	ARO:3000879
	blaTEM-9	ARO:3000881
	blaTEM-10	ARO:3000882
	blaTEM-12	ARO:3000884
	blaTEM-35	ARO:3000905
	blaTEM-135	ARO:3000999
	blaTEM-150	ARO:3001017
mcr-1	mcr-1.1	ARO:3003689	ATGATGATGCAGCATACTTCTGTGTGGTACCGACGCTCGGTCAGTCCGTTTGTTCTTGTGGCGAGTGTTGCCGTTTTCTTGACCGCGACCGCCAATCTTACCTTTTTTGATAAAATCAGCCAAACCTATCCCATCGCGGACAATCTCGGCTTTGTGCTGACGATCGCTGTCGTGCTCTTTGGCGCGATGCTACTGATCACCACGCTGTTATCATCGTATCGCTATGTGCTAAAGCCTGTGTTGATTTTGCTATTAATCATGGGCGCGGTGACCAGTTATTTTACTGACACTTATGGCACGGTCTATGATACGACCATGCTCCAAAATGCCCTACAGACCGACCAAGCCGAGACCAAGGATCTATTAAACGCAGCGTTTATCATGCGTATCATTGGTTTG…
	mcr-1.2	ARO:3004194
	mcr-1.3	ARO:3004514
	mcr-1.4	ARO:3004515
	mcr-1.5	ARO:3004685
	mcr-1.6	ARO:3004513
	mcr-1.7	ARO:3004686
	mcr-1.8	ARO:3004687
	mcr-1.9	ARO:3004507
	mcr-1.10	ARO:3004506
	mcr-1.11	ARO:3004688
	mcr-1.12	ARO:3004689
	mcr-1.13	ARO:3004690
	mcr-1.18	ARO:3007233
	mcr-1.19	ARO:3007240
	mcr-1.22	ARO:3007239
	mcr-1.26	ARO:3007280
	mcr-1.27	ARO:3007232
	mcr-1.32	ARO:3007289
	mcr-1.33	ARO:3007070
	mcr-1.34	ARO:3007230
qnrS	qnrS1	ARO:3002790	ATGGAAACCTACAATCATACATATCGGCACCACAACTTTTCACATAAAGACTTAAGTGATCTCACCTTCACCGCTTGCACATTCATTCGCAGCGACTTTCGACGTGCTAACTTGCGTGATACGACATTCGTCAACTGCAAGTTCATTGAACAGGGTGATATCGAAGGCTGCCACTTTGATGTCGCAGATCTTCGTGATGCAAGTTTCCAACAATGCCAACTTGCGATGGCAAACTTCAGTAATGCCAATTGCTACGGTATAGAGTTCCGTGCGTGTGATTTAAAAGGTGCCAACTTTTCCCGAACAAACTTTGCCCATCAAGTGAGTAATCGTATGTACTTTTGCTCAGCATTTATTTCTGGATGTAATCTTTCCTATGCCAATATGGAGAGGGTTTGT…
	qnrS2	ARO:3002791
	qnrS3	ARO:3002792
	qnrS4	ARO:3002793
	qnrS5	ARO:3002794
	qnrS6	ARO:3002795
	qnrS8	ARO:3002797
	qnrS9	ARO:3002798
	qnrS10	ARO:3004622
	qnrS11	ARO:3004624
	qnrS12	ARO:3004625
	qnrS15	ARO:3004627

## Sheet: Supplementary table 2
Supplementary Table 2: Newly developed or confirmed primer/probe sets and compatible previously developed primer/probe sets
Newly developed or confirmed primer/probe sets
Antibiotic resistance gene	Antibiotic drug class (CARD)	WHO AWaRe status	Primer/Probe	Primer/Probe Name	Sequence 5' - 3'	Concentration (μM)	Annealing T (°C)	Annealing time (sec)	References	gBlock sequence 5' - 3' (Reference: This study)	Product size (bp)	Ref. Accession no.	Database
aadA	aminoglycoside	access	Forward primer	aadA-F	GTTGTGCACGACGACATCATT	0.03	60	15	This study	GTTGTGCACGACGACATCATTCCGTGGCGTTATCCAGCTAAGCGCGAACTGCAATTTGGAGAATGGCAGCGCAATGACATTCTTGCAGGTATCTTCGAGCC	101	ARO:3002601	The Comprehensive Antibiotic Resistance Database (https://card.mcmaster.ca/, Accessed on 07.12.2023)
			Reverse primer	aadA-R	GGCTCGAAGATACCTGCAAGAA
			Probe	aadA-Probe	AATTTGGAGAATGGCAGCGC
aph(3”)-Ib	aminoglycoside	access	Forward primer	aph(3”)-lb-F	ACCGGACGAGGACAAGAGTA	0.03	60	15	This study	ACCGGACGAGGACAAGAGTACGCCGCAGCTCGATCTTTTGGCTCGTGTCGAACGAGAGCTACCGGTGCGGCTCGACCAAGAGCGCACCGATATGGTTGTTTGCCATGGTGATCCCTGCATGCCGAACTTCATGG	134	ARO:3002639
			Reverse primer	aph(3”)-lb-R	CCATGAAGTTCGGCATGCAG
			Probe	aph(3”)-lb-Probe	AGCTCGATCTTTTGGCTCGT
blaTEM	penicillins, cephalosporin	access	Forward primer	blaTEM-F	CACTATTCTCAGAATGACTTGGT	0.035	60	15	[1]	CACTATTCTCAGAATGACTTGGTTGAGTACTCACCAGTCACAGAAAAGCATCTTACGGATGGCATGACAGTAAGAGAATTATGCA	85	ARO:3000873
			Reverse primer	blaTEM-R	TGCATAATTCTCTTACTGTCATG
			Probe	blaTEM-Probe	CCAGTCACAGAAAAGCATCTTACGG
ermF	streptogramin, streptogramin B, streptogramin A, lincosamide, macrolide	watch	Forward primer	ermF-F	TCGTTTTACGGGTCAGCACT	0.035	60	15	This study	TCGTTTTACGGGTCAGCACTTTACTATTGATAAAGTGCTAATAAAAGATGCAATAAGACAAGCAAATATAAGTAATCAGGATACGGTTTTAGATATTGGGGCAGGCAAGGGGTTTCTTA	119	ARO:3000498
			Reverse primer	ermF-R	TAAGAAACCCCTTGCCTGCC
			Probe	ermF-Probe	AGCAAATATAAGTAATCAGGATACGGT
mecA	penam	watch	Forward primer	mecA-F	CATTGATCGCAACGTTCAATTTAAT	0.03	60	45	[2]	CATTGATCGCAACGTTCAATTTAATTTTGTTAAAGAAGATGGTATGTGGAAGTTAGATTGGGATCATAGCGTCATTATTCCAGGAATGCAGAAAGACCA	99	ARO:3000617
			Reverse primer	mecA-R	TGGTCTTTCTGCATTCCTGGA
			Probe	mecA-Probe	CTATGATCCCAATCTAACTTCCACATACC
mcr-1	peptide	reserve	Forward primer	mcr-1-F	GGGCCTGCGTATTTTAAGC	0.03	60	15	This study	GGGCCTGCGTATTTTAAGCGATATGATGAAAAGTTTGCCAAATTCACGCCAGTGTGTGAAGGTAATGAGCTTGCCAAGTGCGAACATCAGTCCTTGATCAATGCTTATGACAATGCCTTGCTTGCCACCGATGATTTCATCGCTCAAAGTATCCAGTGGCTGCA	164	ARO:3007230
			Reverse primer	mcr-1-R	TGCAGCCACTGGATACTTTG
			Probe	mcr-1-Probe	CGTGAATTTGGCAAACTTTT
qnrS	fluoroquinolone	watch	Forward primer	qnrS-F	GACGTGCTAACTTGCGTG	0.04	60	15	[3]	GACGTGCTAACTTGCGTGATACGACATTCGTCAACTGCAAGTTCATTGAACAGGGTGATATCGAAGGCTGCCGCTTTGATGTCGCAGATCTTCGTGATGCAAGTTTCCAACAATGCCA	118	ARO: 3004627
			Reverse primer	qnrS-R	TGGCATTGTTGGAAACTT
			Probe	qnrS-Probe	TACGACATTCGTCAACTGCAAGT
tetA	tetracycline	access	Forward primer	tetA-F	CTATATCGGGCGGATCGTGG	0.03	62	15	This study	CTATATCGGGCGGATCGTGGCCGGCATCACCGGGGCGACTGGGGCGGTAGCCGGCGCTTATATTGCCGATATCACTGATGGCGA	84	ARO:3000165
			Reverse primer	tetA-B	TCGCCATCAGTGATATCGGC
			Probe	tetA-Probe	CGGTAGCCGGCGCTTATATT
tetB	tetracycline	access	Forward primer	tetB-F	ATCTTTGCTCCTTGGCTTGGA	0.03	60	15	This study	ATCTTTGCTCCTTGGCTTGGAAAAATGTCTGACCGATTTGGTCGGCGCCCAGTGCTGTTGTTGTCATTAATAGGCGCATCGCTGGATTACTTATTGCTGGCTTTTTCAAGTGCGCTTTGGATGCTGTATTTAGGCCGTTTGCTTTCAGGG	110	ARO:3000166
			Reverse primer	tetB-R	CCCTGAAAGCAAACGGCCTA
			Probe	tetB-Probe	CTGGCTTTTTCAAGTGCGCT
Compatible previously published primer/probe sets
sul1	sulfonamide	access	Forward primer	qSUL653f	CCGTTGGCCTTCCTGTAAAG	0.3*	60	30*	[4]	CCGTTGGCCTTCCTGTAAAGGATCTGGGTCCAGCGAGCCTTGCGGCGGAACTTCACGCGATCGGCAA	67	ARO:3000410	The Comprehensive Antibiotic Resistance Database (https://card.mcmaster.ca/, Accessed on 16.10.2024)
			Reverse primer	qSUL719	TTGCCGATCGCGTGAAGT
			Probe	tpSUL1	CAGCGAGCCTTGCGGCGG
sul2	sulfonamide	access	Forward primer	qSUL2_595f	CGGCTGCGCTTCGATT	0.3*	60*	30*	[5]	CGGCTGCGCTTCGATTTGCCGGTGCTTCTGTCTGTTTCGCGCAAATCCTTTCTGCGCGCG	60	ARO:3000412
			Reverse primer	qSUL2_654r	CGCGCGCAGAAAGGATT
			Probe	tpSUL2_614 FAM	CGGTGCTTCTGTCTGTTTCGCGC
tetW	tetracycline	access	Forward primer	tetW-F	CGGCAGCGCAAAGAGAAC	0.3*	60	30*	[6]	CGGCAGCGCAAAGAGAACGGCTGCTGGACGCTCTTACGCAACTTGCGGATACTGACCCG	59	ARO:3000194
			Reverse primer	tetW-R	CGGGTCAGTATCCGCAAGTT
			Probe	tetW-FAM	CTGGACGCTCTTACG
tetM	tetracycline	access	Forward primer	tetMf	GGTTTCTCTTGGATACTTAAATCAATCR	0.6	60	60	[6]	GGTTTCTCTTGGATACTTAAATCAATCATTTCAAAATGCAGTTATGGAGGGGATACGCTATGGCTGTGAACAAGGATTGTATGGTTGG	88	ARO:3000186
			Reverse primer	tetMr	CCAACCATAYAATCCTTGTTCRC
			Probe	FAM-tetMs-BHQ-1	ATGCAGTTATGGARGGGATACGCTATGGY	0.3
intI1	none (multiresistance-associated class-1 integron integrase gene)	-	Forward primer	intI1-LC1	GCCTTGATGTTACCCGAGAG	0.3*	60	30*	[7]	GCCTTGATGTTACCCGAGAGCTTGGCACCCAGCCTGCGCGAGCAGCTGTCGCGTGCACGGGCATGGTGGCTGAAGGACCAGGCCGAGGGCCGCAGCGGCGTTGCGCTTCCCGACGCCCTTGAGCGGAAGTATCCGCGCGCCGGGCATTCCTGGCCGTGGTTCTGGGTTTTTGCGCAGCACACGCATTCGACCGATC	196	NZ_CP146078.1	National Center for Biotechnology Information (https://www.ncbi.nlm.nih.gov/, Accessed on 16.10.2024)
			Reverse primer	intI1-LC5	GATCGGTCGAATGCGTGT
			Probe	intI1-FAM	ATTCCTGGCCGTGGTTCTGGGTTTT

## Sheet: Supplementary table 3
Supplementary Table 3: Information on strains and genomic DNA used as positive and negative control materials
				Expected		Nanodrop Conc.			Qubit	Validated
Unique_ID	Short ID	ARG	Bacterial Strain	Pos/Neg for the ARG	Internal reference	Nucleic Acid (ng/µL)	A260/A280	A260/A230	dsDNA (ng/µL)	Mean Ct of 4 replicates (2 DNA extracts of duplicates each, 1:10 dilution)
01_ARG_aadA1_Pos	01_Rep1	aadA1	Acinetobacter baumannii	Pos	5f5a9457	12.656	1.845	1.575	14.7	19.97
	01_Rep2					1.902	7.324	0.619	2.17
02_ARG_aadA1_Neg_blaTEM12_Neg_blaTEM135_Neg	02_Rep1	aadA1	Acinetobacter baumannii	Neg	e70321e7	6.374	1.842	1.303	6.97	-
	02_Rep2					6.438	2.169	1.473	5.97
03_ARG_aadA2_Pos_tetA_Pos	03_Rep1	aadA2	Enterobacter cloacae	Pos	743a5edb	17.841	1.954	1.656	22.7	24.72
	03_Rep2					27.264	1.93	1.697	24.7
04_ARG_aadA2_Neg_tetA_Neg	04_Rep1	aadA2	Enterobacter cloacae	Neg	c6ec50ff	15.329	1.563	0.889	9.89	-
	04_Rep2					10.382	1.939	1.225	16.9
05_ARG_aph(3'')-Ib_Pos	05_Rep1	aph(3'')-Ib	Pseudomonas aeruginosa	Pos	9afcc077	13.118	1.926	1.69	7.13	18.04
	05_Rep2					14.237	1.928	1.797	11.9
06_ARG_blaTEM1_Pos_mcr1.8_Neg_qnrS1_Neg_qnrS13_Neg_tetB_Neg	06_Rep1	blaTEM-1	Escherichia coli	Pos	0259bf71	4.082	2.333	1.053	3.89	18.76
	06_Rep2					5.946	2.269	1.363	6.75
07_ARG_blaTEM1_Neg_blaTEM35_Neg_qnrS13_Pos	07_Rep1	blaTEM-1	Escherichia coli	Neg	6961107c	1.41	4.486	0.518	Too low	-
	07_Rep2					12.33	2.143	1.808	15
08_ARG_blaTEM12_Pos_ermF_Neg	08_Rep1	blaTEM-12	Acinetobacter baumannii	Pos	aa4e92ba	4.114	2.262	1.423	4.16	20.66
	08_Rep2					4.205	3.214	1.107	3.59
02_ARG_aadA1_Neg_blaTEM12_Neg_blaTEM135_Neg	09_Rep1	blaTEM-12	Acinetobacter baumannii	Neg	e70321e7	6.374	1.842	1.303	6.97	-
	09_Rep2					6.438	2.169	1.473	5.97
09_ARG_blaTEM135_Pos	10_Rep1	blaTEM-135	Klebsiella pneumoniae	Pos	b7f02bd9	45.061	1.686	0.683	30.7	17.4783
	10_Rep2					37.069	1.727	0.736	25.7
02_ARG_aadA1_Neg_blaTEM12_Neg_blaTEM135_Neg	11_Rep1	blaTEM-135	Acinetobacter baumannii	Neg	e70321e7	6.374	1.842	1.303	6.97	-
	11_Rep2					6.438	2.169	1.473	5.97
10_ARG_blaTEM150_Pos	12_Rep1	blaTEM-150	Klebsiella pneumoniae	Pos	409df3b6	6.682	1.928	1.263	5.93	20.1
	12_Rep2					11.698	2.162	1.514	13
11_ARG_blaTEM150_Neg	13_Rep1	blaTEM-150	Klebsiella pneumoniae	Neg	600819d2	4.94	2.192	0.956	3.92	-
	13_Rep2					13.149	1.923	1.538	16.7
12_ARG_blaTEM35_Pos	14_Rep1	blaTEM-35	Escherichia coli	Pos	569ba05d	12.249	1.754	1.075	11.1	18.6
	14_Rep2					15.158	1.854	1.113	18.5
07_ARG_blaTEM1_Neg_blaTEM35_Neg_qnrS13_Pos	15_Rep1	blaTEM-35	Escherichia coli	Neg	6961107c	1.41	4.486	0.518	Too low	-
	15_Rep2					12.33	2.143	1.808	15
08_ARG_blaTEM12_Pos_ermF_Neg	16_Rep1	ermF	Acinetobacter baumannii	Neg	aa4e92ba	4.114	2.262	1.423	4.16	-
	16_Rep2					4.205	3.214	1.107	3.59
13_ARG_mcr1.8_Pos	17_Rep1	mcr-1.8	Escherichia coli	Pos	dbde13a4	9.282	1.853	1.613	10.8	17.17
	17_Rep2					20.306	1.929	1.563	23.5
06_ARG_blaTEM1_Pos_mcr1.8_Neg_qnrS1_Neg_qnrS13_Neg_tetB_Neg	18_Rep1	mcr-1.8	Escherichia coli	Neg	0259bf71	4.082	2.333	1.053	3.89	-
	18_Rep2					5.946	2.269	1.363	6.75
14_ARG_mecA_Pos	19_Rep1	mecA	Staphylococcus aureus	Pos	00e009e5	15.329	1.563	0.889	10.2	18.05
	19_Rep2					10.382	1.939	1.225	8.97
15_ARG_mecA_Neg	20_Rep1	mecA	Escherichia coli	Neg	7d243655	23.995	1.947	1.823	28.1	-
	20_Rep2					29.655	1.965	2.002	28.3
16_ARG_qnrS1_Pos	21_Rep1	qnrS1	Escherichia coli	Pos	01eb6b0b	15.99	1.971	1.469	14.7	20.39
	21_Rep2					17.003	1.882	1.657	19.1
06_ARG_blaTEM1_Pos_mcr1.8_Neg_qnrS1_Neg_qnrS13_Neg	22_Rep1	qnrS1	Escherichia coli	Neg	0259bf71	4.082	2.333	1.053	3.89	-
	22_Rep2					5.946	2.269	1.363	6.75
07_ARG_blaTEM1_Neg_blaTEM35_Neg_qnrS13_Pos	23_Rep1	qnrS13	Escherichia coli	Pos	6961107c	1.41	4.486	0.518	Too low	24.3
	23_Rep2					12.33	2.143	1.808	15
06_ARG_blaTEM1_Pos_mcr1.8_Neg_qnrS1_Neg_qnrS13_Neg_tetB_Neg	24_Rep1	qnrS13	Escherichia coli	Neg	0259bf71	4.082	2.333	1.053	3.89	-
	24_Rep2					5.946	2.269	1.363	6.75
03_ARG_aadA2_Pos_tetA_Pos	25_Rep1	tetA	Enterobacter cloacae	Pos	743a5edb	17.841	1.954	1.656	22.7	21.04
	25_Rep2					27.264	1.93	1.697	24.7
04_ARG_aadA2_Neg_tetA_Neg	26_Rep1	tetA	Enterobacter cloacae	Neg	c6ec50ff	10.223	2.097	1.687	9.89	-
	26_Rep2					16.515	2.065	1.777	16.9
17_ARG_tetB_Pos	27_Rep1	tetB	Escherichia coli	Pos	1b764e79	8.813	2.15	1.271	9.17	17.72
	27_Rep2					24.983	1.956	1.765	24.01
06_ARG_blaTEM1_Pos_mcr1.8_Neg_qnrS1_Neg_qnrS13_Neg_tetB_Neg	28_Rep1	tetB	Escherichia coli	Neg	0259bf71	4.082	2.333	1.053	3.89	-
	28_Rep2					5.946	2.269	1.363	6.75

## Sheet: Supplementray table 4
Supplementary Table 4: Information on environmental DNA test samples and assay results
		Nanodrop Measurement			Qubit
Sample	Wastewater Treatment Plant	Nucleic Acid (ng/µL)	A260/A280	A260/A230	dsDNA (ng/µL)	ARG	Avg. Ct	Stdev	Coefficient of variance	Slope from Standard curve	∣m∣	∣0.1*m∣	Below error Theshold: stdev < |0.1*m| (TRUE = RELIABLE, FALSE = UNRELIABLE)	LLC	LOQ=LLC + ∣m∣	LOD	Out of calibration Avg. Ct <= LLC (FALSE = No need to extrapolate)	In quantifiable range Avg. Ct <= LOQ	Detectable Avg. Ct > LOD (FALSE = Undetectable)	LOD=LOQ	Gene Copies / 2 µL of template	Gene Copies / µL of template	Dilution Factor	Elution Volume (µL)	Avg. Filtration Volume (mL)	ARG Conc. (Copies/mL)	Quantified by extrapolation	Reliablility
Effluent	ARA Falkenstein	63.95	1.85	1.6	45	aadA	26.56	0.113137	0.425968	-3.4625	3.4625	0.34625	TRUE	32.39	35.8525	37.92	FALSE	TRUE	TRUE	FALSE	2720	1360	10	100	343.3	3961.55	FALSE	(R)
							29.44	0.212132	0.720557				TRUE				FALSE	TRUE	TRUE		415	207.5	100			6044.28	FALSE	(R)
						aph(3")-Ib	26.56	0.226274	0.851936	-3.4779	3.4779	0.34779	TRUE	32.24	35.7179	37.98	FALSE	TRUE	TRUE	FALSE	1375.5	687.75	10			2003.35	FALSE	(R)
							30.13	0.268701	0.891804				TRUE				FALSE	TRUE	TRUE		191.005	95.5025	100			2781.9	FALSE	(R)
						blaTEM	32.44	0.0848528	0.261568	-3.4698	3.4698	0.34698	TRUE	33.17	36.6398	38.98	FALSE	TRUE	TRUE	FALSE	36	18	10			52.4323	FALSE	(R)
							34.1	0.749533	2.19804				FALSE				TRUE	TRUE	TRUE		7.87	3.935	100			114.623	FALSE	(U)
						ermF	26.85	0.212132	0.790063	-3.445	3.445	0.3445	TRUE	32.9	36.345	38.35	FALSE	TRUE	TRUE	FALSE	3345	1672.5	10			4871.83	FALSE	(R)
							30.2	0.0565685	0.187313				TRUE				FALSE	TRUE	TRUE		26.65	13.325	100			388.144	FALSE	(R)
						mcr-1	-	-	-	-3.5216	3.5216	0.35216	-	31.13	34.6516	36.92	-	-	-	FALSE	-	-	10			-	-	-
							-	-	-				-				-	-	-		-	-	100			-	-	-
						mecA	-	-	-	-3.5468	3.5468	0.35468	-	32.36	35.9068	37.78	-	-	-	FALSE	-	-	10			-	-	-
							-	-	-				-				-	-	-		-	-	100			-	-	-
						qnrS	-	-	-	-3.5359	3.5359	0.35359	-	34.51	38.0459	40.34	-	-	-	FALSE	-	-	10			-	-	-
							-	-	-				-				-	-	-		-	-	100			-	-	-
						tetA	28.755	0.0919239	0.31968	-3.5425	3.5425	0.35425	TRUE	32.87	36.4125	38.64	FALSE	TRUE	TRUE	FALSE	553	276.5	10			805.418	FALSE	(R)
							32.575	0.0919239	0.282192				TRUE				FALSE	TRUE	TRUE		45.3	22.65	100			659.773	FALSE	(R)
						tetB	33.57	1.38593	4.12848	-3.4527	3.4527	0.34527	FALSE	31.22	34.6727	36.76	TRUE	TRUE	TRUE	FALSE	9.41	4.705	10			13.7052	FALSE	(U)
							35.885	0.742462	2.069				FALSE				TRUE	FALSE	TRUE		1.5265	0.76325	100			22.2327	FALSE	(U)
Effluent	STEP-Ville de Lausanne	95.2	1.86	1.26	94.6	aadA	21.635	0.0494975	0.228784	-3.4625	3.4625	0.34625	TRUE	32.39	35.8525	37.92	FALSE	TRUE	TRUE	FALSE	68300	34150	10	100	85	99475.7	FALSE	(R)
							25.105	0.120208	0.478822				TRUE				FALSE	TRUE	TRUE		7045	3522.5	100			102607	FALSE	(R)
						aph(3")-Ib	22.35	0.296985	1.32879	-3.4779	3.4779	0.34779	TRUE	32.24	35.7179	37.98	FALSE	TRUE	TRUE	FALSE	28585	14292.5	10			41632.7	FALSE	(R)
							25.82	0.438406	1.69793				FALSE				FALSE	TRUE	TRUE		4390	2195	100			63938.2	FALSE	(U)
						blaTEM	26.925	0.00707107	0.0262621	-3.4698	3.4698	0.34698	TRUE	33.17	36.6398	38.98	FALSE	TRUE	TRUE	FALSE	3470	1735	10			5053.89	FALSE	(R)
							30.24	0.113137	0.374131				TRUE				FALSE	TRUE	TRUE		263	131.5	100			3830.47	FALSE	(R)
						ermF	21.29	0.0282843	0.132852	-3.445	3.445	0.3445	TRUE	32.9	36.345	38.35	FALSE	TRUE	TRUE	FALSE	130000	65000	10			189339	FALSE	(R)
							24.755	0.0212132	0.0856926				TRUE				FALSE	TRUE	TRUE		14950	7475	100			217740	FALSE	(R)
						mcr-1	34.9	0.0424264	0.121566	-3.5216	3.5216	0.35216	TRUE	31.13	34.6516	36.92	TRUE	FALSE	TRUE	FALSE	7.095e-07	3.5475e-07	10			1.03335e-06	FALSE	(R)
							36.89	0	0				TRUE				TRUE	FALSE	TRUE		2.18e-11	1.09e-11	100			3.17507e-10	FALSE	(R)
						mecA	36.97	0.608112	1.64488	-3.5468	3.5468	0.35468	FALSE	32.36	35.9068	37.78	TRUE	FALSE	TRUE	FALSE	0.809	0.4045	10			1.17827	FALSE	(U)
							-	-	-				-				-	-	-		-	-	100			-	-	-
						qnrS	-	-	-	-3.5359	3.5359	0.35359	-	34.51	38.0459	40.34	-	-	-	FALSE	-	-	10			-	-	-
							-	-	-				-				-	-	-		-	-	100			-	-	-
						tetA	24.685	0.0777817	0.315097	-3.5425	3.5425	0.35425	TRUE	32.87	36.4125	38.64	FALSE	TRUE	TRUE	FALSE	8075	4037.5	10			11760.9	FALSE	(R)
							26.985	0.0919239	0.340648				TRUE				FALSE	TRUE	TRUE		1770	885	100			25779.2	FALSE	(R)
						tetB	25.545	0.0494975	0.193766	-3.4527	3.4527	0.34527	TRUE	31.22	34.6727	36.76	FALSE	TRUE	TRUE	FALSE	2080	1040	10			3029.42	FALSE	(R)
							28.785	0.205061	0.712388				TRUE				FALSE	TRUE	TRUE		222	111	100			3233.32	FALSE	(R)
